# Supplementary material for: Performance of Risk Scores in Predicting Infective Endocarditis in Patients with Staphylococcus aureus Bacteraemia in a Prospective Asian Cohort
Source: J Clin Med. 2024 May 16;13(10):2947. doi: 10.3390/jcm13102947 (PMC11122131; doi:10.3390/jcm13102947)
Supplement: Supplementary file 1 [file jcm-13-02947-s001.zip]

Archive with 1 entries (1 files):
- jcm-2920608-supplementary.pdf
